# Supplementary material for: Beta-Carotene Affects the Effects of Heme Oxygenase-1 in Isolated, Ischemic/Reperfused Rat Hearts: Potential Role of the Iron
Source: Molecules. 2022 May 9;27(9):3039. doi: 10.3390/molecules27093039 (PMC9101800; doi:10.3390/molecules27093039)
Supplement: Supplementary file 1 [file molecules-27-03039-s001.zip]

Archive with 1 entries (1 files):
- molecules-1634463-supplementary.pdf
